# Supplementary material for: The efficacy of Pembrolizumab, Ipilimumab, and Nivolumab monotherapy and combination for colorectal cancer: A systematic review and meta-analysis
Source: PLoS One. 2025 Nov 14;20(11):e0307128. doi: 10.1371/journal.pone.0307128 (PMC12617863; doi:10.1371/journal.pone.0307128)
Supplement: S2 File — (XLSX) [file pone.0307128.s002.xlsx]

## Sheet: Sheet 1
Study	D1	D2	D3	D4	D5	D6	D7	Overall
Morse et al., 2019	Low	Low	Low	Low	Low	Low	Low	Low
O'Neil et al., 2017	Low	Low	Moderate	Low	Low	Low	Moderate	Moderate
Ott, et al., 2017	Low	Low	Low	Low	Low	Low	Low	Low
Cohen et al., 2020	Low	Low	Low	Low	Low	Low	Low	Low
Okuma et al., 2023	Low	Low	Low	Low	Low	Low	Low	Low
Le et al., 2015	Low	Low	Low	Low	Low	Low	Low	Low
Overman et al., 2017	Moderate	Low	Low	Low	Low	Low	Moderate	Moderate
Morris et al., 2017	Low	Low	Low	Low	Low	Low	Low	Low
Lenz et al., 2021	Low	Low	Low	Low	Moderate	Low	Moderate	Moderate
Overman et al., 2018	Moderate	Low	Low	Low	Low	Low	Moderate	Moderate
Morse et al., 2019
D1-D7: Low risk. The study demonstrated rigorous methodology with minimal bias across all domains.
Overall: Low risk.
O'Neil et al., 2017
D3 & D7: Moderate risk. Potential bias in intervention classification (D3) and outcome measurement (D7) was identified, possibly due to inconsistent application of methods.
Overall: Moderate risk, as biases in key domains may influence the study’s conclusions.
Ott et al., 2017
D1-D7: Low risk. The study followed high methodological standards, minimizing bias.
Overall: Low risk.
Cohen et al., 2020
D1-D7: Low risk. The study maintained consistency in intervention assignment, outcome measurement, and confounder control.
Overall: Low risk.
Okuma et al., 2023
D1-D7: Low risk. No major sources of bias were detected across any domain.
Overall: Low risk.
Le et al., 2015
D1-D7: Low risk. The study maintained rigorous quality control and appropriate methodological standards.
Overall: Low risk.
Overman et al., 2017
D1 & D7: Moderate risk. Baseline confounding (D1) and outcome measurement (D7) posed some concerns, suggesting a need for cautious interpretation of results.
Overall: Moderate risk due to moderate bias in key domains.
Morris et al., 2017
D1-D7: Low risk. The study followed strict methodological guidelines, reducing bias.
Overall: Low risk.
Lenz et al., 2021
D5 & D7: Moderate risk. Potential bias in handling missing data (D5) and measurement of outcomes (D7) were noted.
Overall: Moderate risk due to concerns about data handling and measurement.
Overman et al., 2018
D1 & D7: Moderate risk. Concerns over baseline confounding (D1) and outcome measurement (D7) were identified.
Overall: Moderate risk due to identified methodological limitations.
Study	D1	D2	D3	D4	D5	Overall
Diaz et al., 2022	Low	Low	Low	Low	Low	Low
André, et al., 2020	Some concerns	Low	Low	Low	Low	Some concerns
Yoshino et al., 2022	Low	Low	Some concerns	Low	Low	Some concerns
Diaz et al., 2022
D1-D5: Low risk. The study demonstrated rigorous methodology with minimal bias across all domains.
Overall: Low risk.
André, et al., 2020
D1: Some concerns. Potential bias in the randomization process was identified, which may have introduced some bias.
Overall: Some concerns.
Yoshino et al., 2022
D3: Some concerns. Potential bias in intervention assignment was identified, which may have affected study conclusions.
Overall: Some concerns.
